# Supplementary material for: High expression of MCM10 is predictive of poor outcomes in lung adenocarcinoma
Source: PeerJ. 2021 Feb 3;9:e10560. doi: 10.7717/peerj.10560 (PMC7866887; doi:10.7717/peerj.10560)
Supplement: Supplemental Information 5 [file peerj-09-10560-s005.csv]

SUID	AverageShortestPathLength	BetweennessCentrality	ClosenessCentrality	ClusteringCoefficient	Degree	Eccentricity	IsSingleNode	MCODE_Cluster	MCODE_Node_Status	MCODE_Score	name	NeighborhoodConnectivity	NumberOfDirectedEdges	NumberOfUndirectedEdges	PartnerOfMultiEdgedNodePairs	Radiality	selected	SelfLoops	shared name	Stress	TopologicalCoefficient
72	1	5.93E-04	1	0.98666667	25	1	FALSE	Cluster 1	Clustered	22.71692308	MCM10	24.68	25	0	0	1	TRUE	0	MCM10	8	0.9872
73	1	5.93E-04	1	0.98666667	25	1	FALSE	Cluster 1	Clustered	22.71692308	CDC45	24.68	25	0	0	1	TRUE	0	CDC45	8	0.9872
76	1	5.93E-04	1	0.98666667	25	1	FALSE	Cluster 1	Clustered	22.71692308	GINS2	24.68	25	0	0	1	TRUE	0	GINS2	8	0.9872
78	1	5.93E-04	1	0.98666667	25	1	FALSE	Cluster 1	Clustered	22.71692308	CDK1	24.68	25	0	0	1	TRUE	0	CDK1	8	0.9872
79	1	5.93E-04	1	0.98666667	25	1	FALSE	Cluster 1	Clustered	22.71692308	CCNB2	24.68	25	0	0	1	TRUE	0	CCNB2	8	0.9872
81	1	5.93E-04	1	0.98666667	25	1	FALSE	Cluster 1	Clustered	22.71692308	KIF20A	24.68	25	0	0	1	TRUE	0	KIF20A	8	0.9872
82	1	5.93E-04	1	0.98666667	25	1	FALSE	Cluster 1	Clustered	22.71692308	MAD2L1	24.68	25	0	0	1	TRUE	0	MAD2L1	8	0.9872
85	1	5.93E-04	1	0.98666667	25	1	FALSE	Cluster 1	Clustered	22.71692308	CDCA8	24.68	25	0	0	1	TRUE	0	CDCA8	8	0.9872
86	1	5.93E-04	1	0.98666667	25	1	FALSE	Cluster 1	Clustered	22.71692308	BIRC5	24.68	25	0	0	1	TRUE	0	BIRC5	8	0.9872
89	1	5.93E-04	1	0.98666667	25	1	FALSE	Cluster 1	Clustered	22.71692308	CCNA2	24.68	25	0	0	1	TRUE	0	CCNA2	8	0.9872
91	1	5.93E-04	1	0.98666667	25	1	FALSE	Cluster 1	Clustered	22.71692308	UBE2C	24.68	25	0	0	1	TRUE	0	UBE2C	8	0.9872
95	1	5.93E-04	1	0.98666667	25	1	FALSE	Cluster 1	Clustered	22.71692308	NCAPG	24.68	25	0	0	1	TRUE	0	NCAPG	8	0.9872
104	1	5.93E-04	1	0.98666667	25	1	FALSE	Cluster 1	Clustered	22.71692308	HMMR	24.68	25	0	0	1	TRUE	0	HMMR	8	0.9872
105	1	5.93E-04	1	0.98666667	25	1	FALSE	Cluster 1	Clustered	22.71692308	TPX2	24.68	25	0	0	1	TRUE	0	TPX2	8	0.9872
109	1	5.93E-04	1	0.98666667	25	1	FALSE	Cluster 1	Clustered	22.71692308	FOXM1	24.68	25	0	0	1	TRUE	0	FOXM1	8	0.9872
115	1	5.93E-04	1	0.98666667	25	1	FALSE	Cluster 1	Clustered	22.71692308	CENPF	24.68	25	0	0	1	TRUE	0	CENPF	8	0.9872
118	1	5.93E-04	1	0.98666667	25	1	FALSE	Cluster 1	Clustered	22.71692308	PRC1	24.68	25	0	0	1	TRUE	0	PRC1	8	0.9872
123	1	5.93E-04	1	0.98666667	25	1	FALSE	Cluster 1	Clustered	22.71692308	CENPN	24.68	25	0	0	1	TRUE	0	CENPN	8	0.9872
124	1	5.93E-04	1	0.98666667	25	1	FALSE	Cluster 1	Clustered	22.71692308	CENPM	24.68	25	0	0	1	TRUE	0	CENPM	8	0.9872
151	1	5.93E-04	1	0.98666667	25	1	FALSE	Cluster 1	Clustered	22.71692308	MELK	24.68	25	0	0	1	TRUE	0	MELK	8	0.9872
207	1	5.93E-04	1	0.98666667	25	1	FALSE	Cluster 1	Clustered	22.71692308	TK1	24.68	25	0	0	1	TRUE	0	TK1	8	0.9872
75	1.04	2.96E-04	0.96153846	0.99275362	24	2	FALSE	Cluster 1	Clustered	23	MCM4	24.79166667	24	0	0	0.98	TRUE	0	MCM4	4	0.99166667
137	1.04	2.96E-04	0.96153846	0.99275362	24	2	FALSE	Cluster 1	Clustered	23	CDKN3	24.79166667	24	0	0	0.98	TRUE	0	CDKN3	4	0.99166667
149	1.08	0	0.92592593	1	23	2	FALSE	Cluster 1	Seed	23	OIP5	24.91304348	23	0	0	0.96	TRUE	0	OIP5	0	0.99652174
164	1.08	1.45E-04	0.92592593	0.99604743	23	2	FALSE	Cluster 1	Clustered	21.92028986	CDCA3	24.86956522	23	0	0	0.96	TRUE	0	CDCA3	2	0.99478261
235	1.08	1.45E-04	0.92592593	0.99604743	23	2	FALSE	Cluster 1	Clustered	21.92028986	UHRF1	24.86956522	23	0	0	0.96	TRUE	0	UHRF1	2	0.99478261
371	1	1	1	0	2	1	FALSE		Unclustered	0.666666667	MTHFD2	1	2	0	0	1	FALSE	0	MTHFD2	2	0
372	1.5	0	0.66666667	0	1	2	FALSE		Unclustered	0	PSAT1	2	1	0	0	0.75	FALSE	0	PSAT1	0	0
401	1	0	1	0	1	1	FALSE		Unclustered	0	CD83	1	1	0	0	1	FALSE	0	CD83	0	0
402	1	0	1	0	1	1	FALSE		Unclustered	0	CD69	1	1	0	0	1	FALSE	0	CD69	0	0
417	1.5	0	0.66666667	0	1	2	FALSE		Unclustered	0	FOLR1	2	1	0	0	0.75	FALSE	0	FOLR1	0	0
